# Supplementary material for: Massive contractions of myotonic dystrophy type 2-associated CCTG tetranucleotide repeats occur via double-strand break repair with distinct requirements for DNA helicases
Source: G3 (Bethesda). 2023 Nov 10;14(2):jkad257. doi: 10.1093/g3journal/jkad257 (PMC10849350; doi:10.1093/g3journal/jkad257)
Supplement: jkad257_Supplementary_Data [file jkad257_supplementary_data.zip]

Archive with 2 entries (2 files):
- Supplementary_Figures_G3-2023-404472.pdf
- Supplementary_Text_and_Tables_G3-2023-404472.pdf
